# Supplementary material for: Efficacy of Two Stabilizers in Nanoemulsions with Whey Proteins and Thyme Essential Oil as Edible Coatings for Zucchini
Source: Membranes (Basel). 2022 Mar 15;12(3):326. doi: 10.3390/membranes12030326 (PMC8951633; doi:10.3390/membranes12030326)
Supplement: Supplementary file 1 [file membranes-12-00326-s001.zip]

Archive with 1 entries (1 files):
- membranes-1613538-supplementary.pdf
